# Supplementary material for: Differences in Tumor Growth and Differentiation in NSG and Humanized-BLT Mice; Analysis of Human vs. Humanized-BLT-Derived NK Expansion and Functions
Source: Cancers (Basel). 2022 Dec 24;15(1):112. doi: 10.3390/cancers15010112 (PMC9817973; doi:10.3390/cancers15010112)
Supplement: Supplementary file 1 [file cancers-15-00112-s001.zip]

Archive with 1 entries (1 files):
- cancers-2068617-supplementary.pdf
